# Supplementary material for: Quality Attributes of Cold-Stored Khalal Barhi Dates Treated with Guava Leaf Extract and/or Lactic Acid as Natural Preservatives
Source: Foods. 2023 May 24;12(11):2115. doi: 10.3390/foods12112115 (PMC10252430; doi:10.3390/foods12112115)
Supplement: Supplementary file 1 [file foods-12-02115-s001.zip]

Archive with 1 entries (1 files):
- foods-2380446-supplementary.pdf
